# Supplementary material for: Plasma-Derived Hemopexin as a Candidate Therapeutic Agent for Acute Vaso-Occlusion in Sickle Cell Disease: Preclinical Evidence
Source: J Clin Med. 2022 Jan 26;11(3):630. doi: 10.3390/jcm11030630 (PMC8836474; doi:10.3390/jcm11030630)
Supplement: Supplementary file 1 [file jcm-11-00630-s001.zip]

Archive with 1 entries (1 files):
- jcm-1503400-supplementary.pdf
